# Supplementary material for: Prevalence of Cyclomodulin-Positive E. coli and Klebsiella spp. Strains in Mexican Patients with Colon Diseases and Antimicrobial Resistance
Source: Pathogens. 2021 Dec 23;11(1):14. doi: 10.3390/pathogens11010014 (PMC8779131; doi:10.3390/pathogens11010014)
Supplement: Supplementary file 1 [file pathogens-11-00014-s001.zip]

Archive with 1 entries (1 files):
- pathogens-1478030-supplementary.pdf
